# Supplementary material for: Return of the founder Chikungunya virus to its place of introduction into Brazil is revealed by genomic characterization of exanthematic disease cases
Source: Emerg Microbes Infect. 2019 Dec 27;9(1):53–7. doi: 10.1080/22221751.2019.1701954 (PMC6968431; doi:10.1080/22221751.2019.1701954)
Supplement: Supplemental Material [file TEMI_A_1701954_SM8910.zip]

Archive with 2 entries (2 files):
- Supplementary_Material_for_revision_final.doc
- Supplementary_Table_1_final.doc
